# Supplementary material for: Characterization of “Candidatus Ehrlichia Pampeana” in Haemaphysalis juxtakochi Ticks and Gray Brocket Deer (Mazama gouazoubira) from Uruguay
Source: Microorganisms. 2021 Oct 17;9(10):2165. doi: 10.3390/microorganisms9102165 (PMC8538733; doi:10.3390/microorganisms9102165)
Supplement: Supplementary file 1 [file microorganisms-09-02165-s001.zip]

Archive with 1 entries (1 files):
- microorganisms-1386998-supplementary.pdf
